# Supplementary material for: Anti-Angiogenic RNAi-Based Treatment of Endometriosis in a Rat Model Using CXCR4-Targeted Peptide Nanoparticles
Source: Int J Mol Sci. 2025 Oct 30;26(21):10582. doi: 10.3390/ijms262110582 (PMC12607363; doi:10.3390/ijms262110582)
Supplement: Supplementary file 1 [file ijms-26-10582-s001.zip]

Archive with 1 entries (1 files):
- ijms-3935916-supplementary.pdf
